# Supplementary material for: Loop-Mediated Isothermal Amplification as Point-of-Care Testing for EGFR-Mutated Lung Adenocarcinoma
Source: Micromachines (Basel). 2022 Jun 6;13(6):897. doi: 10.3390/mi13060897 (PMC9230792; doi:10.3390/mi13060897)
Supplement: Supplementary file 1 [file micromachines-13-00897-s001.zip]

Archive with 1 entries (1 files):
- micromachines-1656676-supplementary.xlsx
