# Supplementary material for: Loop-Mediated Isothermal Amplification as Point-of-Care Testing for EGFR-Mutated Lung Adenocarcinoma
Source: Micromachines (Basel). 2022 Jun 6;13(6):897. doi: 10.3390/mi13060897 (PMC9230792; doi:10.3390/mi13060897)
Supplement: Supplementary file 1 [file micromachines-13-00897-s001.zip › micromachines-1656676-supplementary.xlsx]

## Sheet: Suppl. table
Supplementary table	Amount of cfDNA
Case Number	Extracted cfDNA concentration (ng/uL）	Extracteded cfDNA (ng)	cfDNA for LAMP (ng)	cfDNA for NGS (ng)	LAMP	NGS
1	0.353	56.48	1.765	6.19515	negative	negative
2	0.466	74.56	2.33	8.1783	negative	negative
3	0.193	30.88	0.965	3.38715	negative	negative
4	0.277	44.32	1.385	4.86135	negative	negative
5	0.352	56.32	1.76	6.1776	negative	negative
6	0.182	29.12	0.91	3.1941	negative	negative
7	0.258	41.28	1.29	4.5279	negative	negative
8	0.27	43.2	1.35	4.7385	negative	negative
9	0.406	64.96	2.03	7.1253	negative	negative
10	0.42	67.2	2.1	7.371	negative	negative
11	0.3	48	1.5	5.265	negative	negative
12	0.288	46.08	1.44	5.0544	negative	negative
13	0.29	46.4	1.45	5.0895	negative	negative
14	0.485	77.6	2.425	8.51175	negative	negative
15	0.258	41.28	1.29	4.5279	negative	negative
16	0.44	70.4	2.2	7.722	negative	negative
17	0.26	41.6	1.3	4.563	negative	negative
18	0.562	89.92	2.81	9.8631	negative	negative
19	0.287	45.92	1.435	5.03685	positive	positive
20	0.201	32.16	1.005	3.52755	negative	negative
21	0.528	84.48	2.64	9.2664	negative	negative
22	0.197	31.52	0.985	3.45735	negative	negative
23	0.314	50.24	1.57	5.5107	negative	negative
24	0.214	34.24	1.07	3.7557	negative	negative
25	0.251	40.16	1.255	4.40505	negative	negative
26	0.32	51.2	1.6	5.616	negative	negative
27	0.305	48.8	1.525	5.35275	negative	negative
28	0.266	42.56	1.33	4.6683	negative	negative
29	0.32	51.2	1.6	5.616	negative	negative
30	0.204	32.64	1.02	3.5802	negative	negative
31	0.24	38.4	1.2	4.212	negative	negative
32	0.689	110.24	3.445	10	negative	negative
33	0.375	60	1.875	6.58125	negative	positive
34	0.205	32.8	1.025	3.59775	negative	negative
35	0.266	42.56	1.33	4.6683	negative	negative
36	0.218	34.88	1.09	3.8259	negative	negative
37	0.51	81.6	2.55	8.9505	negative	negative
38	0.208	33.28	1.04	3.6504	negative	negative
39	0.161	25.76	0.805	2.82555	negative	negative
40	0.333	53.28	1.665	5.84415	negative	negative
41	0.235	37.6	1.175	4.12425	negative	negative
42	0.548	87.68	2.74	9.6174	negative	negative
43	0.264	42.24	1.32	4.6332	negative	negative
44	0.456	72.96	2.28	8.0028	negative	negative
45	0.448	71.68	2.24	7.8624	negative	negative
46	0.184	29.44	0.92	3.2292	negative	negative
47	0.256	40.96	1.28	4.4928	negative	negative
48	0.25	40	1.25	4.3875	negative	negative
49	0.298	47.68	1.49	5.2299	negative	negative
50	0.199	31.84	0.995	3.49245	negative	negative
51	0.412	65.92	2.06	7.2306	negative	negative
